# Supplementary material for: Synergistic Effect of Conditioned Medium from Amniotic Membrane Mesenchymal Stromal Cells Combined with Paclitaxel on Ovarian Cancer Cell Viability and Migration in 2D and 3D In Vitro Models
Source: Pharmaceutics. 2025 Mar 26;17(4):420. doi: 10.3390/pharmaceutics17040420 (PMC12030038; doi:10.3390/pharmaceutics17040420)
Supplement: Supplementary file 1 [file pharmaceutics-17-00420-s001.zip]

Archive with 1 entries (1 files):
- pharmaceutics-3468865-supplementary.pdf
